# Supplementary material for: The Cytochrome P450 Superfamily Complement (CYPome) in the Annelid Capitella teleta
Source: PLoS One. 2014 Nov 12;9(11):e107728. doi: 10.1371/journal.pone.0107728 (PMC4229089; doi:10.1371/journal.pone.0107728)
Supplement: Table S1 — Cytochrome P450 superfamily complement in Capitella teleta . Temporary names were based off the scaffold they were found on. Length is in amino acids. CYPs were named by the CYP nomenclature committee. There are a total of 84 full length CYPs. Only complete CYPs are listed. (XLSX) [file pone.0107728.s001.xlsx]

## Sheet: supTable1
Name	Sequence	Scaffold	Region on Scaffold	length in amino acids	Number of Exons
CYP10B1	MKGGQVVRKEKKLKPFKDIPGPKGLPVIGTLLEFTKKDGLKFNKMFEVMTSRSKEFGPVYKERIGMIESVIVSDPHEYAKVIQVDGKHPHRIELFPMVHYRQKKKMALGTVNAQGEEWYRGRMVLSKVMLKPKEVQDYVIAQSDVGNDFIRHMKSIVSSDGQLISFEREIFKWALESICVVLFEERIGCFPNPPTEKAQEFITNLIGFFKYMQPLMYNFPMYKIYPTKTWRQYEKHGDIVVGIGLDMVRKVKKESKSEFLTYLLAQKSLSPVEANSHAVDLMMGAVETTANSMMWMLYCLSNFPDAQRKLQEEIDKIVPQDERITPEVLSKMKYTKACLKETFRLFPITFATSRMIHEEIELGGYHIPKGTHCQANLWGMGRDPDYFSDPLTFKPERWL…	51	278063-281135	493	10
CYP20A1	MIQFLLFAVFFLVVLVVTVIYLYSGSGSRKSTIPGPEPLDDLEGNNADIKASGSLHEFLMDIHADYGPMASFLFGPQLVVSICCPDLYKQYLKTFDRPASLFEFLEPLITANSIQFANGAEGRMRHSAYMRSFGDSMVKNYYPMLQKFASDLTRSLQLEAKETHIPLRKYMFAFAIKAMLRGAYGKYFDSDEEIHKLRAAYDVCWTDLEHRLLGDLPVEGSKRDERFEKNKKIMYDIMQKVLDDRRSNPPENDERCFVDALIDLDVSEDVKKSDMLTVLIAGFHTTGLLLTWCLYYLAKHEEIQDKLLGEIEAVLGKDGVVKADNVHQLPYLRQVLNESLRCSVLAPFAARVQSTDVEIGGHTIPANTPVLMALGVTLCNDEFYPDPEIFDPERFTEEN…	28	374918-381170	471	11
CYP26D1	MLLTFLTPVLTPVILFLVSCRLWTMYCDGQRDKNSPLPLPPGNMGLPFIGETLNFLIWMRDFSQFRRKVHGDVFKTHILGRPTIRVIGAENVHRILNGEHCLVAALWPTSAQTLLGAGSLSMSHGHVHKQRRKILLRAFSHQALKSYMEECQHIIRSHVIKWCGLGSIKAYPEIKRLTFAVVCRVILGFDLSEKDQDDVLKVFIPFSSNMFSVPLNIPGSGYYRALQARHILLKKIGECIEMRRNSMQDGTSGLVGSDALSLVLQHGAAEGEAISDDNLKDLALELLFAGYETTASAACSTVNLLASNQHVLKKAYTEICHNGLDNLDEPLAFESLGQLEYINNIVKEVLRLLPPIGGGFRKSLKTFELDGYQIPKDWCVVYSIRETHEDTFINDNNKD…	827	39365-41018	491	4
CYP26E1	MEVCTFDDFPSLMNAIKCASSVSQAVVGGIASILVATHLGPLIVPSLLLMTTFKLWSVYTNVKDPGNRLPLPPGTMGFPLVGETLEFLRKGSEFFRERTKSYGCIYKTHILGQRTIRVSGAANVAKILKGEGELVASQWPPSAKFILGSGALAHSKGEKHAWRRMMIAKAFTPDAVATYIPAIQETIRDYIGQWCRSGHIHGYPEARSLTFTVAARMLLGFNVHDKQKHQMLILFEDMLATLFSMPVPIPGIGLYKGLKARRRIMQEIGQCIQKRQKPSEAPGDDALSKILHAIAEDGHDALSTVEMQDSALEMLFAGHLPTSSAACSVLGLIASNPTVYDKASMELFRQGLLDPNLNEELTPSDIKNLPYIDAIIKEVLRVAPPVGAGYRKALKTFDL…	251	155002-156959	533	6
CYP3052A1	MELDSLAVLCSFGVIALSAIWIRTKMGTRAQLPHYRGWPVVGNLFQVRRERPELTFIEWAKDLGPVFSMKMFHQELVILSSFDAIYEALVKKGDSFSERPQNSSFRLGLISDNFLNIASSPANSTWRKLKKVCHKKIKMYDTGMKQIEDISTGMIRNLLEVFESTTQKSFNPKEAIYNTVMNTITSLALGRIFSTEDELFKKLVQFDQGMSTAFAITGRGAELDIFPWLRFFRKKSYKVIQDLVELRNQIWELIKEETSQEGQLLQGDEEDVRLVSALREALVEEGCEFTEEHLRAVATIDVVFAGTATTSHTLCIYLNVISKHPNIQAKLQEEVDTIVGSERMVSLADKGDMPYTQATLLELLRYSSVAPLGGAHMPLEDTVVQGKTIPAGSTVLINY…	61	510662-512185	507	1
CYP3052A10	MEIYWMTVVYSLVAITLSAIWIWWKGRGPTSKECLPHYRGWPVFGNLFQVRRERSELTFSEWTKDLGPVFSVKLLHNRFVVLSSFEAIYEALVTKGNSFSGRPTKNAFRAEVISEHFSSILHLQANQTWKKLRMICHKKIKMYDTGMKRIEAISMNIIQFLVEEFKGTNQTSFNPKDVIYNTVMNTMMTLLLGKTFTKDEELFEKVMEFEQGAIRASSPSGRGVELDVFPWLRFFGNKTYKTLKRLVELKKQVWEIMTEEASRGDLLLKEGEEDVRLVSALRDALAEEGSGLTEKHLRSVITNDIVIGGTATTSSSLYLFLNIISRHRAVQMKLQEEVDRIVGSDRTVCLTDKADMPYTQATQLELLRYSSVAPLTLPHTSLEDIVIQGKTVPAGSNVL…	335	206104-207633	509	1
CYP3052A11	MEICWMSVVYSLAAIALSAIWIWKGKGPASKEHLPHYRGWLVFGNLFQVRRERPELTFSEWTKDLGPVFSVKLLHNQFIVLSSFEAIYEALVTKGNSFSGRPTKNVFRAKVISDHFSNIMRLQANQTRKKLRKICHKKIKIYDTGMKRIEAISMNMLQVLLKEFRGTNQTSFDPKNVIYNTVMNTMMTLLLGKTFTKDEELFDKVMEFEQGAIRALSNSGRDLIIKRLIIKRLVELRSQIWEMMTEEASRGDQLLKEGEEDVRLMSALRDALAEDGSGLTEKHLCSVITTDIVLAGTSTTSNSLYLFLNIISRHQEVQMKLQEEVDRIVGSGRTVSLTDREDMPYTQATLLELLRYSSLVPLTVPHESIENTVIQGKTVRAGSTVLMNLYHMHHDEDFW…	598	84331-85867	497	2
CYP3052A12	MEFHWMSVLCTVGVLTLFAIWNWKRSGKNDKLPHYRGWPVVGNLFQVRMDKPELTFIEWAKDLGPVFSVKMLNQQFVVLSSFDAIYEALVTKGNQFTGRPSKNAFRVDLVTDNFLNIANLQTTSLWKKLRMICQKKIKMYGTGMKRIGDISSEMIENLLEEFKGTGQKSFNPRDIIYNTITNTIMTLALGKTFSTDDEIYKKMVQFEEDTREVISFVGRGVELDVCPWLRYFGNETYKRILSIIELRNHLWVLMKEESSRGDQLLGEDEDDVRLVSALKDAQAEEGSGISEKHLRAVVMFDIAFAGTSTTSNNLYIYLNTISKNPRVQEKLQEEVDNVVGSERMVSLDDKEKMPYTQATMLELLRYASVVPLGVPRTSNEDTIIQGHNIPAGSTVLMNL…	1060	35426-36940	504	1
CYP3052A13	MESHWMTVLCTVGVFTLFAIWNWKRSGKIDKLPHYRGWPVVGNLFQVRRERPELTFVEWAKDLGPVFSVKMLNQQIVVLSSFDAIYEALVTKGNEFTGRPSKNSFRADVVTDRFLNIINMSANSLWKKLRMICQKKIKMYDTGMKRIGEISSDMIKNLLEEFKGTGQKSFNPRDFIYSTITNTIMALVLGRTFRTDDEIYKKMVQFEEDTREAFSSAGRGAELDVCPWLRYFGNKTYKRLLNILELRNQLWVLMKEESSRGDRLLKENDEDVRLMTALRDAQAEEGSGISEKHLPSVVMFDIAFAGTATTTNNLYIYLNVISKNPRVQEKLQEEVDNVVGLERMVSLTDKEKMPYTQATMLELLRYASVAPLGVPHTSNEDTIIQGHTIPAGSTVLMNL…	179	255296-256810	504	1
CYP3052A2	MELDSLAVLCSFGVIVLSVIWIRTKRGTREQLPHYRGWPVVGNLFQVRRERPELTFIEWAKDLGPVFSVKMLHKELVILSSFDAIYEALVIKGNSFSERPQKNFRSSVISDKYLNIGNSRANSTWRKLKKVCHKKIKMYDTGMKRIEVISTGMVKNLLGIFGSTTQKSFNPKEAIYNTVMNTITSLALGKTYSTEDEIFKKLVQFDQGLSTAFAITGRGAELDIFPWLRFFRKKTYKVIQDLVELRNQIWELIKEESSQEDQLLQGDEEDVRLVSALREALVEEGCEITEEHLRAVATIDVVFAGTATTSHTLCIYLNVISKHPNVQAKLQEEVDAIVGSERIVSLTDKRDMPYTQATLLELLRYSSVAPLGAPHMPLEDTVIQGKTIPAGFSVLINYY…	3152	3560-5086	508	1
CYP3052A3	MESDSLAALCSFGVIVLSVIWMWTKRGARKQLPHYRGWPVLGNLFQVRKERPELTFTEWAKDLGPVFSVKMLHQEFVVLSSSDAIYEALVKKGNSFSGRPQKNSFRLAEMTDNFLNIFNSPANSTWRKLKKVCHKKIKMYDTGLQRIEDISTGMIKNLLEVFQSTNQKSFYPKEVIYNTVMNTIMSLVLGKTYSTEDEIFKKLVQFDQGMIKTFATTGRGAELDIFPWLRFFRSKNYKVIQDLVELRNQIWELIKEESSEEDPLLQGDEDVRLVRALREALVEEDCKLTEEHLRAVATLDIVFAGTATTSHTLCIYLNVISKHPNVQAKLQGEVDAIVGSERMVSLTDKENMPYTQATLLELLRYSSVAPLGAAHMPLEDTVIQGRTIPAGSSVLINLY…	919	41783-43301	506	1
CYP3052A4	MESYWITALCSFGAIILSAIWIRRRSWEQLPNYRGLPVFGNMFQVKRERPELTFTEWAKDLGPVFSVKMLLKQFVVLISFEAIYEALVKKGKSFSDRATKDAFRMGKLSDQFVNIVSMPANSTWVKLRKVCHKKIKMYDTGMKRIEDISTGTINHLIEAFKNTKQESFNPSDYIYMYNTVMNTIMTLLLCRTFSTDSGIFKKIAHFEQGFRLNILPAGRGAELDFCPWLRFFGNETYKQIQSLVEVRNQIWELIKEEALRGDKLLQENEEDVRLVTALKDAMAEEDSELSEKNLRGAVIIDIVFAGTSTTSNSLCIYLNIITRHPEVQTKLQEEVDKVVGSEIMATIPELLRYSSVAPLGATHMSHEDTDIQGKNPQVVLVNLHHMHHDEDFWDNPFEF…	1290	5262-6776	488	3
CYP3052A5	MESYWMEVLCAFGVIVLSSILIWKASGSGNQLPHYRGWPVVGNFFQVKRERPEMTFSEWTKDLGPVFSVKMLHKQFVVLSSFDAIYEALVKKGKSFSGRPNKNCFRVDEVTDHFRNILRSQATDPLWKKLRMIAHKKIKMYDTGMERIERISKDMIENLLKEFQSKSQRSFNPKICIYNTVMNTILCLLLGRTFSTNEEIFKKMVQFEQGGATVMAHAGRGVELDLCPWLRFFGNKTYEFICHLLEVRNQLWELIKVEASLGDQMLKEDEEDVRLVSALRDALKENGSELSEKHLRAHVMVDISFAGTATTSNTLHMYLNIISKHPRVQEKLQAEVDRVVGLQRMVSLSDKGEMPYTQATILELLRFTSVVPMGVPHMPYEDTVIQGKTVPAGSAVLMN…	280	32611-35327	505	2
CYP3052A6	MECYWMEVLCAFGVIVLAAIWFWKACGSVEQLPHYKGWPVVGNLFQVERDRPELTFSEWTKDLGPVFSVKMLHKQFVVLGSFDAIYEALVKKGKSLSGRQNKHSFRLDEITDHFRNIVRSQVTDPSWKKLRMISHKKIKMYDTGMKRIEGISRDMIANLLEEFQNTSQRSFDPESVIYNTVMNVIMCLLLGQTFSVNDDIFKKMVQFEQSGIKAWAQAGRGAELDLCPWLRFFGNETYKLIRHMVELRNQLWERMKEEASRGDHLLKKDEEDLRLVSALRDTLAEDGSELSEKHLRAHVMVDIAFAGTATTSNTLCAYLNIISQHPKVQEKLQEEVDRVVGVQRIVSLSDKGKMPYTQATILELLRFTSVAPLGVPHMPYEDTVIQGKTVPAGSTVLMN…	561	125254-126894	508	1
CYP3052A7	MCGWGPNTKSHFRWKVYCRANYGSLKGDSLLKDEVNTLKKELCAVEEKLCQSSLVTQNLNADATPRSFADAIKTKSFGVYAPFAVPISMRVITQLQERDKNQCMRVNNNCCSPASYRVFPLTICTNMSVYDKTDHKSQIAKESAKIWSRSFIGHSTTMPYNLVEIHEWTKDLGPVFSVKLLHSQFVVLSSFEAIYKALVTKGKSFSGRPTKNAFRAEVMTDHFSDILRLQANQTWKKLRLICHKKIKIWEMVMEEASHGDLLLKKGEEDVRLMSALRDALAEEGSGLTEKHICCVITIDIVLAGTATTSNLLYLFLNIISRHRAVQMKLQEEIDCIVGSDRTVCLTDKGGMPYTQATQLELLRYSSVTPLALHHSSLEDTLIQDKTVPAGSDVLLNLYH…	604	50890-55648	504	4
CYP3052A8	MEVYWMTVVYSLVAITLSALWIRRERKPTSRKRLPHYRGWPMFRNLFQVRRERPELTFSEWTKDLGPVFSVKLFHSQFVVLSSFEAIYEALVTKGNSFSGKPTKNAFRAEVMTDQFSNITRLQANQTWKKLRLICHKKIKMYDTGMKRIEAISMNMIQFLVEEFKGANQTSFNPKDVIYNTVMNTIMTLLLGKTFSKDEELFEKVMEFEQALIRASAPSGRGAELDVFPWLRFFGNKTYKTLNRLVELRNQIWEMMTEEASRGDLLLKEGEEDVRLMSALRDALSEEGSELTEKHLRSVITTDIVLAGTATTSNSLYLFLNIISRHRAVQMKLQEEVDRIIGSDRTVCLTDKGDMPYTQATQLELLRYSSVVPLALPHTSLEDTIIQGKTVPAGSTVLL…	145	261379-262905	508	1
CYP3052A9	MEIYWMTVVYSLVAIALSAIWIWKGRKPTSMKCLPHYRGWPVFRNLFQVRRERPELTFSEWTKDLGPVFSVKLFHSQFVVLSSFEAIYEALVTKGNSFSGKPTKNAFRAEVMTDQFSNIVRLQANQTWKKLRLICHKKIKIYDTGMKRIEAISMNMIQFLVEEFKGTNQTSFNPKDVIYNTVMNTMMALLLGKTFSKDEELFKKVMEFEQTLIRALSPSGRGTELDVFPWLRFFGNKTYKTLKRLVELKKQIWEMVMEEASRQDLLLKEGEDDVRLMSALKDALSEEGSGLTEKHLRSVITIDIVLAGTATTSNLLYLFLNIISRHRAVQMKLQEEVDRIIGSDRTVCLTDKGDMPYTQATQFELLRYSSVTPLAMHQSSFEDTVIQGKTVPAGSTVLL…	145	143553-145079	508	1
CYP3052B1	MVTEWLFFLCCGLTCMLSAIWMWTRRANHQIPHYKGWPMFGNLFQVNRERPELTFTEWAKHLGPVFSVKMLKQQFVVISSFEAIYETLVEKGNSFMSRSTQRIYRVDLLTENTEGISFMEPTPTWMKLKKTLHRKIRIYDTGMKRIEEINRGLIGNLVNEFMMRKVSFNPKEIIFNTVMNTILALLLGKTFRADEELFKNMMKFEQGVKLALSSSGKGTELDIFPWLRFFGNQTYKLILELKEIRNRVWELMKKEAALGDQMLDGSEKDFRLMTALKEVLTEKDSGLSEGLLKTVVVLDLVFAGTTTTANTLYIYLNIISQHPDVQGKLQEEVDAVVGSSRCVSLADKEDMPYTQATMFELLRFTTVAVFAPPHTSHTDATLQGHVVPAGVLVLVNLFA…	35	12512-14020	502	1
CYP3052B1	MAVLITVGLVLLFLCLVAWIFGWHQSSLSHLPRKRGLPIIGNLHQMNLGRPELTFTEWGKELGDVFSVEIPGDTALVLNSFDAIHEALVTKGICFGGRPQENKFRLEFISDGFKDIFFDNAGARWKILRKTAHRQVKMFDAGSKQIEQLNLNVIKELAKEFRSHDGVSFNPRETIYHTIMNLTTMLLTNKMFKQTDEEFKLFTEIERLSVSSIAASGKGVELDLLPWLRFFGNSTYKKLLRAKYCRDVLWKMIKGEILEDIRSDDKEIDSLVHALFRLHQSQQEGNSPGTFPLEEANLRATFADMIVGATTTTSHSFYAFLNIISQHRDIQEKLQEEVDRVIGSDRYVSVNDRTTMPYTQAAVLELLRSTSVVPMAIPHVTLEKTSVSGYPIPPGVITL…	427	73928-75447	509	1
CYP3052B2	MAVFITIGLVLLFLCLLAWMLGWHRPSLSHLPIKRGLPIIGNFHQVNLGRPELTFTEWGKELGGVFCVKILNDTFLVLNSYDAIYEALVTKGISFGGRPQGNNFRLEYVSDGFKNIVFDNPGARWKLLRKTSHRQIKMFDTGLKRIEELNLKVIRELANEFRSHESESFNPRETIYNTIMNIMTMLLINKKFQKTDKEFKLFTEIERLSISSISSSGRGVELDILPWLRFFGNSTYKKLVRLRQLRDELWSIIKGQIMKDIQLDDKGSNGLMHALFCLYQNQQEGKSPDTFPLEEVNLKTAFVDMIVAGTTTTSNSFYGFLNIISQHHDIQEKLQEEVDRVVGTDRMVSLTDRSTMPYTQATVLELLRLTSVVSMSVPHATMETTSVSGIPIPAGVQML…	458	67689-69230	513	1
CYP3052B3	MAVIVTIGLVLLSLCLVAWLLGWHRPSLSHLPHKKGLPIIGNFHQINLRRPELTFTEWGKELGSVFSVKILNDTFLVLNSFDAIREALITKGNDFAGRPQGSYRLEHFSMGYRDISFQNPGARLKLLRRISLSQIKMFDTGNKRIEELSSSMNKDLVKMFRSLEGRSFNPKEIIYTTVMNVLIMLLMNRKFEKTDKEFKLITEMERLVMQSIAPSGNGVELDILPWLRYFGNSTYKKLERQAQHRDELWNMIKPQILEDIRSDDKESNGLMHVLFRLYHSQQEKTITNSCLLEEVDLKMTFVDMVIAGTGTTFNSFCGFINILSQHRDIQEKLQEEVDRVIGSDRTVSLNDRANMPYTQATVLELLRSTSVGPFGLPCATLRKTSVSGIPIPAGVQILR…	277	171440-172979	512	1
CYP3052B4	MAVIISIGLVLLSLCLVAWLLGWHRPSLSHLPHKKGLPIIGNFHQINLRRPELTFTHWGKELGSVFSVKILNNTFVVLNSFDAIREALITKGSDFAGRPHVNSYRLEFATMGFRDISLLNPGVCWKLLRKISLSQIKMFDTGMKRIEELSSSMNKDMVNMFRSLEGRSFNPKVSIYNTVMNVLTMLLMNRKFEKTDKEFKLITEMERLLMSSIAPSGEGVELDILPWLRYFGNSTFKKLKLQAQHRDELWSMIKPRILEDIRSDDKGSDGLMHVLFRLYHSQQEGTITNTYLLEEVDLIMTFVDVIIAGTGTTFNSFCGFLNILSQHEDIQEKLQEEVDRVIGSNRTVSLNDRANMPYTQATVLELLRSISVAALGLPHATLKKTSISGIPIPAGVQIL…	10	911289-912828	513	1
CYP3052B5	MLFQVGVICLVLFLSWRYNQARAWLKKFPQKKGLPVLRNFFQVQVKDHRIEKLFTEWSRELGGVFAVQILNKSFIVLNSFEAIHEALVEKGESFSGRPQQSCFRLRYYTRGFSDLVFTNPSPRWKLMRKSAHRHIRMFGSGFKQIEALNLSAIKELVSEFRRRGTKPFDPRNDIHSAIMNIMMSLLVNRKYKATDEIFGYFIEMEKIGNENLTSSGKGVELDAFPWLRFFGNSTFKKLEHQRLTRDKLWKLVKDQVMEDFRQGDKNQAEGLAHVWFKLIEEEPLVEELNAKMSFSNLIIAGTSTTSNSFYMFLNILSQHPDLQSKLQEEVDSAVGPNRCVSLDDKSRMPLTHATVLEILRYTTVVPLGIPHASLTTTSISGLSIPPGVQVLNNLWALHH…	1387	11388-12905	506	1
CYP3052B6	MLFQVGVICLVLFLSWRYNQTRAWLKKFPQKKGLPVLRNFFQVQVKDHRIEKLFTEWSKELGGVFAVQILNKSFIVLNSFEAIHEALVEKGESFSGRPQQSSFRLRYNTRGFSDLVFTNPSPRWKLMRKSAHRHIRMFGSGLKRIEALNLSAIKELVSEFRRRGTKPFDPRNDIHSAIMNIMTSLLVNRKYKTTDEIFGYFIEMEKIGNENLTSSGKGVELDTFPWLRFFGNSTFKKLEHQRLTRDKLWKLVKDQVMEDFRQGDKNQAEGLAHVWFKLIEEEPLVEELNAKMSFSNLIIAGTSTTSNSFYMFLNILSQHPDLQSKLQEEVDSAVGPNRCVSLDDKSRMPLTHATVLEILRYTTVVPLGIPHASLTTTSISGLSIPPGVQVLNNLWALHH…	71	368819-370336	505	1
CYP3052C1	MLQIVLAIGLIGICIYWITSKRRSGEAVPRYRGLPFIGNLHQLNLQRPELTFTDWSKDLGAVFSVKFLSDEFVVLNTNAAIREALVTKRDTFAGRPQGAFRTGMITDGFQDITFCDPNPRWRFLRRTCQRSIKLSSDDSGNREMLGDMIAKMVNAFLEQKTSFNPRETIYRTTVGIIIKLLVNERCTADEDLVKAVVDYEKHVLSATMPTGKGFELDLFPWMRYFGIKSYKYMQYVVHLRDILWDELKKAELRGGTDAEDQGLVAALLRAQDEMNTANDVHLKLSDVHVKQAAIDMVVAGTGTTTLHMYAYFNIISNHPDIQDRLFREVDLIVGKHGTVSVNDRKVLPICFATTLELLRYANIGAIGLPHATLEATTIAGKKIAKGAQVLTNLWAVHHD…	102	349221-350733	503	1
CYP3052C1	MDFILTALIFVLLGLLSYWLVRTNKSNDLPRYRGLPVIGNLHQLLTGNSHLMFTEWSKDIGGIFGVQLLFDNFVVLNTYETIHEALVTKKHDFAGRPTTAYRIGMLSDGFQGVAFSNPNPTWTQLRRVCHRNLKLFDGRNLRNQQIVNEMTGEMMELFAAQKGAFDPRRIVYLTTMGIMIKLLIGKHCDDRHGEYKLLQALVNYEEQVLSAMSPTGEGVELDMFPWMRHFGNKTFKYLKYLCSLRDKLWDHMKEEYSTGGDQCKESLIGELLKAKDESDQLDDEKRKITDLNIKFVAIDMIMAGTSTTSNTLYSYFNIISHHPCIQENMFNEIKSVVGIKRAISLSDRSSLPYCHATILELLRFTTVNPFGLPRCAMKTTTIAGKNIPQGTQVLYNLWA…	34	228965-230860	515	2
CYP3052D1	MVFATVAVCIAALVFLAYLVFRPKGNSTLPVPEGHWLWGNIFQFSCPRSDLLATRWSKELGAIFRLRLVNKNYVILNDYNSIHTAMVKKSKDFAGRPMHHGNRARYLYEYETSIFVASPSPQWKALRKSVHSKVKMYEAGLNEVEAVNMSVIAGLIGDFRARNGEAFNPQDNIYNAVMNIICVFLVGKKYRIDSEIFQLFKKVEQTTLTVLGPGAKGAELDVMWFLRFFGHKTFKKLTELRQWRRQLWAMTKQDLNSRTENDGEYGKGVIGALLESYQGSDDKLIKEINIMLTFQDLIFAGTSTTANSTQAFLNLMINYPEVQRKLQAEVDDVIGDSRPVSLKDRAMMPYTRALIFELLRYTSIVAMGVPHMASVDSSLDGHVIEKGTPVITNLWALHH…	203	276541-278055	504	1
CYP3052D2	MVFATVAVCIAALVFLAYLVFRPKGNSTLPVPEGHWLWGNIFQFSCPRSDLLATRWSKELGAIFRLRLVNKNYVILNDYNSIHTAMVKKSKDFAGRPMHHGNRARYLYEYETSILVASPSPQWKTLRKSVHSNVKVYEAGLNKVEAVNMSVIAGLIGDFRARNGEAFNPQDNIYNAVMNIICVFLVGKKYRIDSEIFQLFKKVEQTTLTVLGPGAKGAELDVMWFLRFFGHKTFKKLTELRQWRRQLWAMTKQDLNSRTENDGEYGKGVIGALLESYQGSDDKLIKEINIMLTFQDLIFAGTSTTANSTQAFLNLMINYPEVQKKLQAEVDDVIGDSRPVSLKDRAMMPYTRALIFELLRYTSIVAMGVPHMASVDSSLDGHVIEKGTPVITNLWALHH…	541	32185-33699	504	1
CYP3053A1	MISVILLSLFVAFLVFMFQRKRSALPHIPGPPTIPLLGNVLQLGPRMEIELGKLSKKYGPVFKINLLNKTVVILSSYEAIYEAFVKRSFDFAGRPSANNFRAKCTAQNKGIAFAQPGPSFHSLRKICHRQMNQVDKDVKVIDTVAEEIFHELVQKIKAVGSKPLNPKAKAKAITHTAALCIITHLSMGRVLPEQNPLFNDMTKLENIATALVSPSLQSLLLNSFPFLRHFGVPEYKKILEFLRVRETSFVEIRNFVAEHSEDEEVRMSILFAMLQEVQQPDCSFDELDVKVAIPNLLIAGVGTFSHFFLYFMNVMANNQGVLRKVQDEIDLVMDNGRSLSNIHKDGMPYTYATQMELTRYLSLTPMGLPHATLRDTSIAQFHLPEGTEIMANLWHLHHD…	241	131474-132970	498	1
CYP3054A1	MFLILLGTFVLLLAVHFILKDLIIYQRYGHIPGPKGLPFIGNLHQINRLQPWISISDWGKEYGPLMKVNFLGQVVIICNTFESVRDMLDTKGKDFGGRERGYRSAIITKSSGLMRMDVQDPEWRLSRRLLHSSVKAFGPGLSRIEHYAQQMSEDFVETFKKCNGEPINPLSTIYTTTLGMISLMIYGRKLDPTNSEIFHSIKTVTDLGNESFHVGKDGMQLERFPWMRFFGNHTYKIIKIAQSHVAKIEAWYRNEIVPLEDAELDDSLGKPYMKVLRDYNSKAPPEERISNKTMTGNGIHVTFAGVLTTTTTLYHLILVFLHNPNTQKKMIKEIDEVLGTRVPSLSDRNRMPYVNAVLNEIMRYGSVGPLGITHRAVVDTDILGTKIPKDSHVMPNLYL…	306	15283-16800	505	1
CYP3054A2	MFLILLCTFVVLLVLHFVLKELRLHQRYGHIPGPKGLPFIGNVHQINRLQPWISLADWAKEYGPLIKVNVFGHVLIICNTFESVKEMLDTKGKDFGGRERGFRSTMVTKASGFLRMDMQDPHWRLSRRLLHSSIKAFGPGLSRIEHYAQQMSEEFIQSFKKCNSVAVDPLSTIFDTTLGMISLMIYGRKLDHDSEIFQSIKSLTNLTNESFHVGKDGMQLDRFPWMRFFGNHTYKILKIAQMHSIKVQKWYKNEIAPLEDEELDDSLGKPFMKVLRDYNSTCSPEERIPDKDVMGNGIQVTFAGVLSTATTLYHLILTLLHHPDKQKKMVQEIDEVIGSRLPKLDDRSRLPYVNAVLHEIMRYGSGSPLTLTHRSVVDTDILGTKIPKDSQIAANLYLV…	221	244988-246502	504	1
CYP3054A3	MFLVLLGTCVVLLLVHFILKELRIRQKYGHIPGPKGLPFIGNVHQINRLQPWVTVSDWGKQYGPLMKINFLGQVVIICNTFDSVREMLDTKGKDFGGRERGFRSTMVTKSSGFMRMDVQNPEWRRTRRLLHSSVKAFGPGLSRIEHYAQQMSEEFVQTFKMCNGEAVDPLSTIYDTTLGMISLMIYGQKLDQKSEIFHSIKAITDLTNESFHVGKDGMQLDLFPWTRFFGNHTYKILKIAQDHSTKVQNWYKTKIVPLEDAELDDSLGKPYMKVIRDYNSKCSPEERVSEKNMMGSGIQASFAGVLTTTTTLYQLILTFLHYPDKQKKMMKEIDEVIGTRLPTLNDRTSMPYVNAVLNEIMRYGSVGPLGITHRAVVDSDILGTKIPKDTQIMPNLYLV…	94	349171-350685	505	1
CYP3054A4	MFLILLCTFFALLAVHIILKELRIQRTYGHIPGPKGLPIIGNLHQVNRLHPWITISDWAKDFGPLMKVNLLGHVVVICNNFESVREMLDTKGKEFGGRERGYRSQMVTKSSGFMRMDVQNPNWRLSRRLLHSSIKAFGPGLSRIEHYAQQMSEEFVQCFKNCKGEAVDPLTTIYDTTLGMISLMIYGRKLDSTSEIFQSIKAMTNLTNEAFHVGKDGSQLDHFPWMRFFGNQTFQNLKIAKTHVFRTWNWYKNEIAPMEDSELDDSLGRPYMKVIRDHNSKCPPEERISDMNMMANGAHVTFAGVLTTTTTLYQLILVFLHHPETKKKMMKEIDDVIGSRMPTLDDRNRMPYVNAVITEIMRFSSAGPLGIAHRAVVDTDILGTKIPKDTYVMPNLYLV…	1366	11373-12887	504	1
CYP3054A5	MFLILLCTFIVLLAVQLTLKELRFHRKYGHIPGPTGLPIIGNMHQVNRLHPWISFSDWAKDFGPLMKVNFLGQVVVLCNTYATVKEMLDTRGKEFGGRERGYRSQMVTKSSGFMRMDVQDPNWRRSRGLLHSSVKAFGPGLSRIEHYAQQMSEEFVQCFKSCNGEAVDPLSSLYDTSLGMVSLMIYERKLDSISEIFQSIKAMTSLTNEAFHVGKDGAQLDHFPWLRFFGNQTFQNLKIAKKHVFKTWNWYKNEIAPMEDSELDDSLGKPYMKVIRDYNNKCSPEERISDMNMMGNGAHVTFAGVLTTTTTLYQLILVVLHYPETQKKMTKEINEVIGSRMPTLDDRNRMPYTNAVITEIMRFSSVAPLGIAHRAVVDTDILGTKIPKDTYVMPNMYLV…	41	433769-435283	504	1
CYP3055A1	MLFSIFLFVVVFLLVKLWKMDKNAAVLARIPGPKAWPIVGNLLQVDMSRGNPYRQFTQWAKDYGPIYKLRIGPSQWVVVVSGHDAIMDTLVVNGKSFSGRASNYRDQIFSKGAGLIAVDGRSEKLKLSRRLAIQAMKGYGPGKIEHWAMEQTQEFMDAFRDTNGEPFDPRLEIHSATMKIISLLIFGEKFHRDSEEFDTIQKVLDLVNKSVGTGVHGLLLDLFPWIRHFGNTIYDDMATATDMSMTFWSKALQRELESDRDDKCLIRAMLDYNSQQHAIQLNDDDMRVLSFQLQMAGIVTTSSSLYALLNIMLHYPHIQDKVRDEIQEVIGDRPVHMSDQNNMPYTQATLLELLRYTSITPLSIPHKAVVDSCITGFSVPKDTLIIINRWAAQKDGSFW…	134	44412-45900	495	1
CYP3055B1	MVEYLLFIILGLFLYVYAEKKKSQSKQVCLLPGPKGLPLIGNLHQIDACKPHQTFTDWAKIHGSVYQLRFGFTPVIIASGYNSIHEILVANGSDFSGRPSSFRMSYQQQHTGFAFLDPSPKGHCLRKLTFRHLKTVGDGMVRVERLAAVANRSLLHKLAASDGAAVDPKDYFYQATMSMMLMLIFGKHLEEGDSEFQQLRDIEDSQNLGLSPGGAGELLDIFPWLRHFNNKTFKLLKHAVSIRHAFFQDYLRKMNESSDSYGKGIVDQMIRSIREEDLEEQLDDLDVEVAVFNLQVAGSVSTTLHLYCFCNIMLHNKEIMRRMQHEIDTTIDENEPIRLNDKTRLPYSRACILELFRYASTGPLSIPHKTIRDTTLQGHFVAKDTIVMTNLWQLHHDED…	169	72172-73686	503	1
CYP3056A1	MELAAALVAAALIALFIRYTTRKSPKGNLPPLVPGCIPLIGNVIGFNRKCPHFTLTDWARKYGDIFRFKVLGETIVVLNSSDYVRDALIYKADDFAGRPFLFRVHYGFHYAKDIIFGSISTKWLLMKRYAAQFLRAYTSGLADIDGLVEEELNILVRLFNEKNAVDFDPSLILMTAVVNGITASLLGKRYNHDHPLMVEYKSTTRLFSESCSSVQGMELDLFPWLRFLPNTTFVKLNQARDQIDHFVDTELAEINSKLDHQNPKCMLDAFLIKAMEDEKNAVQLPITSADVRCIFVDILVSGTLTSSIAMSSFVLIMAQHQDLQRDLQSQVDRTLGKRKIPTPSDRKSMPLIEAAMLETLRFISHIPLNLPHFTMCDTQVGGYDIPKDTMVMLNLWAVH…	20	467436-469516	508	7
CYP3057A1	MPPSTTSPPAPWVRIPVLGNLLQLMRCGDNMGEYFYDLSTTKEYNKVFTIYMGCHRTIILNHVDVIQEVLTLRQNDYVDRPTMYSAEKMTDGGMDIAMGKFGAVWKHQRKVAQLAIKNYASGENLERMVDEALNITLESILKESAKGEAFNIKPHLVLLVMNTLAGVCFGKTYQLEDAEMNDFVDITREVLDVFNNGLPADFIPILQYLPTSSREKKIDVLVQKYFDFLEKHLKDHVEKAQSGSDQLNDLTDYLLWHTEQEEKDASNKNLLTQKHLLMTVFDVFGAGIDTIVTSLHYFIGHMLMNPEVEARMVKEIEDVIGAGPVLLSHRTKMPYTEACMKENQRRGSVLQLGIPLVTTCDTKIDKYDVPKGTLAMVNYWALHNDPEQWHEPSEFRPER…	216	11442-14215	481	10
CYP3058A1	MEVLWKILLFLDLQTVLVGVVIMLLVLWLKDARHGLNMPPGPLQWPVVGSLPSFALIGGKNPLAYLKSLGDKYGGIFSMKLGDHFAVFISDYHIIKEALVKQGSCFSTRPPTAMDAAIRGSSQTRHGVVFTNGRVWQVFRRFAMQSMRDFGVGKKSIEGKLQIEASSLIQQLEKMEGKPYNPNPDTQVAVTNIICAIIFGERYEYGDADFSKIMDSMRDLAQSVHLFVCPQTITHVPLNVSRILQFKRLIAADNHLKTVVKRQIEEHRRTLDDVEDRDIIDLCLRKQAGDGEDATLFNDEQLSHFIADLFLAGAETTATTLGWAYLYMAEHPEIQEKCFQEIYNVLGDRPPTMADRSKLPFVEATISEVQRIRTIAPLSVLHTTTQDATLRGYSIPKGT…	281	187395-189507	503	8
CYP3058A2	MQFLDLQTVLVGVVIMLLVLWLRDMRHGLNMPPGPLQWPILGSLPSLALFGSKDPLAYLKTLGDKYGGIFSVKLGDHFAVFISDYNIIKEALMKQGSCFSHRPSMAMERAVQCSKPGVVLANGRPWQVFRRFAMQSMRDFGVGKKSIEEKIQIEACSLIQQLEKMDGKPHDPSPDTQVAVTNIICAIIFGERYEYGDAEFEQILDSIKDLTQSVEWTDLRNMFEVFDHLPYQKNFKRFIAANHRIHGVIKRQIEEHRQTLDETEDRDILDLCLRRQAGGGEDAALFKEQQLSHFIVDLFVAGAETTATTLGWAYLYMAEHPDIQEKCFQEIYKVLGDRPPTMADRAKLPFVEATISEVQRIRTIVPLSVVHSTAQDATLRGYTIPKGTWVFPMLYAVSA…	274	1964-5573	492	8
CYP3058A3	MQFLDLQTVLVGVVIMLLVLWLRDMRHGLNMPPGPLQWPILGSLPSLALFGSKDPLAYLKTLGDKYGGIFSVKLGDHFAIFISDYNIMKEALMKQGSCFSHRPSTALDRAIGYDEPGVVLANGRVWQVFRRFAMQSMRDFGVGKKSIERKIQIEASSLIQQLEKMDGKAHNPSPDTQVAVTNIICAIIFGERYEYGDAEFSQILDSMKDVAQSVEWFDLRNMFDIVDRLPYGKNVSANHKILGVIKRQIVEHRQTLDETEDRDILDLCLRRQAGSEEDAALFNAVVAFIGDLFIAGGETTATTLGWAYLYMAEHPDIQEKCFQEIYKVLGDRPPIMADRAKLPFVEATISEVQRIRTIAPLSVMHSTAQDATLRGYTIPKGTWVFPMLYAVSADEKQWK…	857	6369-11980	486	8
CYP3058B1	MTILQEIFSWLTIQTILVGTLVLLFVLWVQNFSRCYNMPPGPMQWPIVGNLPSLAMIGKENLLDYFKKLGDKYNGLFTIKMGDHLAVCITDYSIMKEALLKQGACFSDRPSLHMMKVIQHSETIRGILFGNGRPWQLQKNFTIQSLRDEGVGKKTVEAKIQVEARALVSELEKKVGQAQDPSGSVAMAVSNVICSMIFGARYEYNDAEFTSLLKTINDMVQSVNWYDPRNVFSLLEYLPYPKSYNIVRNGQSQVSNLVVKEIEKHRKSLTVGENRDIIDRALHISRKNGEDSKYFEGEELNTLVLELFLAGADTSVQTLKWSLLLMAKYAEYQENCFTEINTVIGERLPTMDDRACLPIVEATLSEIQRFRIVGPMAITHISTKDATLRGFHIPKGTWV…	617	72607-75461	499	8
CYP3058C1	MHPFIWLPSCDLNTGILLVVLSLLLVIWISDVVRSRSMPPGPTQWPLLGCLPQLALYGRKDILSYLKQLAGRYGPIFTLKFGDFRAVFISDYQLLKEAFVKQGDCFSMRPDIYSITVAHGNPKNKAIVMGHGHEWQVFRRFAVSKLKDMGVGKRALEGRIQDEISALKSELMQHCDRSYDPCQLTHKAVTNIIAHLIFGERYDYHSESMRRLMESIHGITSSLAILDMRSMIKVMQKLPLNGQYKKMISCQVFFTSLVQNQIERHRASFEPTEMRDLIDLCFKKRTDEDSETYNQENVTDDTMCQLIGDLFIAGSVTTATTLTWSWLYMAAHRDAQAKCRAEIKRVCGDKIPTVADRPNLPYTDATLCEIQRCATISPLAVMHSTAHDTVLAGYRIPKD…	8	236557-368431	504	8
CYP3059A1	MMFQLDLTSALIFVAVFLFLFNFIYKQSWKRLPPGPPCLPVLGSLPFLGATDIREPLCKLAAKYGDVFTIYLGARRVVVLNTYDTMKEALHIQGEAFRDRPPIYFVTEIADSNGVFSASGPMWREQRRFILNVLKDFGVGKSILEDKIQEEISYFLESISQCEGQVCDPQIPIMYAVSNVIGSLVFGNRLDYGSERLKKYMEIIIESFEVMGISGVLTVFPFVRYCPGDPFKCRKIHQQTKFMKNEFREMMQEHRAELNSTGEPKDLIDAYLREIEKNKDMDTYFCEDQLVQVIGDLYGAGTESSSTTLRWALIFMLHNQEVLFKVQAEIDDILGGRLPTMMDKQKMPYVEATLSEIQRMGDMVPFSVPHCTTEDVSFRDFFIPQGTMILPNLYSVHHN…	126	226426-228142	492	5
CYP3059A2	MMLQLDLTSALIFVAVFLFLFNFIYKQSWKRLPPGPPCLPVLGSLPFLGATDIREPLCKLAAKYGDVFTIYLGARRVVVLNTYDTMKEALHIQGEAFRDRPPIYFVTEIANSNGVVSASGPRWREQRRFTLNVLKDFGVGKSILEDKIQEEISYFLESISQGEGQVCDPQIPIMYAVSNVIGSLVFGNRLDYGSDRFKNYMEIMIESFEIVGSSGVLTVFPFLRYCPGDPFKCRKIHQKAEFMKNEFREMMQEHRAELNSTGEPKDLIDAYLREIEKNKDMDTYFCEDQLVQVIGDLYGAGTETTSTTLRWALIFMLHNQKVLFKVQAEIDDILGGRLPTMMDKQKMPYVEATLSEIQRMGDIVPFSVPHCTTEDVSFRDFFIPQGTMILPNLYSVHHN…	126	246609-248314	491	5
CYP3059A3	MLYLDLTSGLIFLAVFFFLFDFLRKQSWKTLPPGPPCLPVLGSLPFLAAKDIREPLRKLTTKYGDVITIYLGARRVVVLNTYDAMKEALHIKGEAFLGRPNVFFLKEVTKSLGARWKEQRRFTLKALRNFGVGTSRMEDKIQEEMSYFLCRIAQSEGQLLDPRMSIMYAVSNMVGLLAFGRRLEYDSEKFKAHMDNMMEAFEIVGSTAVLTMFPYLSSLPGDPFGFQKIKASSENLHKEIRLIIEEHRAEMNPADEPKDFIDAYLRELDKNQDMDTYFSDNQLIQLVSDLYAAGTETTTTTLRWALIFMLHHPAILAKVQAEIDNVLGGRLPTLMDRQTMPYVEATLSEIQRTADVVPFSVPHCTTEDVSFRGFFIPQGTMILPNLYTVHHNEAHFQDA…	233	212903-215197	485	5
CYP3060A1	MDTVELSILLLRIACSVFIALTLLDVVRKQWSRPRIPGPWSVPVFGSLPFLGTRLHTTLTDMREKYGDIFQVTIGSKKVVVLCGMETVQAALVHQSQVFSGRPRLHTFQLASEGKTMVFNSSTDAHWMEHRRLSERALKMAATLEPLMLQDVVVREAQNMVNEFIERSIAEGSVDPEESVMWSVSHVMYTLCYGDSRVDADFEDMVRTTLTLIGCHQKGNAINFFPWAKYLLPNIYRHTHNTCERMLRLSRRKEDEHLCSYEKHRCRDALDALIRLGVRRSCPLDQDRVLHTVQEYIGAGLDIVYIAIVWTTLYLANFPDAQERIRAEVDEVVGEGRPVCEGDAENMPYTRAFVLELLRHTGLVPFALPHSTVEDTHLQGIFIPKDTFILVNLFSISRD…	450	143308-144795	495	1
CYP3061A1	MNIINYLKSETDAQVPHALPGPWGLPVLGYLPWLSQDRVFESFNDLRSQYGDLFQIKMGSWPVVVINGKKMLKECLEVHSAAFAGRPEFFTFQGYCEGSSLAFRDYDPCWRMQHKLVGQALGEMMRSTDNKIEGLMNHAISKTMHGITQRPSKAIDPQEPLRALAFEMACAMCFGKQSTTYEDSLSKQIIDTLVDIFNMRKPLQGVDIMPWTKVFMGKKMAAFRGKQNDFEQLMAKKIHKVITESTSEDRWECAVNALKVVGEENAEAMDDVGLSMYRLLQSVQDIIGAGADTVGNLPRWVLLYMVHFPAIQRKVQEELDGILGGEKRGQGRMATAEDMQKLPFTQSVILEVARHAAVVPMSIPRKTTEDVVINNCLIKKDSLVFANYHSAAHDANVWV…	327	179333-180830	497	1
CYP3062A1	MAVLLSSVFVVWLMIDWMSHRSKKGAWGLPCVGQLLNLGDASHRAIYAWTKKYGHGMWLRVGFKTFLVLSNMEQIKELTRKHASSVETKPVTTTGKATKGGAHYDVVPGRWKKRKTIMMRAIKYVQKQRVFSISDIAAEEIRLMVNYLEGRANEINATALKQGSNPGMQLFEGVGYYMARLMYRITFGTAAIEHMGINNKLRNISCSIAVYPVTAGPLGIFDVLPFWKFIKWGQYHEFCSFHALVGEVCELGITRYLVQEDKDTHSDSCVASHIFHLANVMTSEAKAEINLTDEILSVGVCDVFRAGVESMTVAMYWTVLYMSAFPEIQEKVRTEVDDKISDNYDNAHKLPYLQAVMHEVYRFSSLTPFAKRTVGDSLTLADGTFIPKGTSVLLNLWAL…	271	4824-6314	496	1
CYP3062A2	MELSQLSENVTPTVSVFLGTAFLAWLVSDWMSNRSRKGVWGLPFVGQILSLGDASHRAIHAWTKQYGDVMWLRVGFKSFLVLSNIKQIKELTKEHASSVETKPLTTTGKATKGGAHYDVVPGRWKKRKTIIMRALKNVQKQTVFSIPDIGTEEIRLMIPYLEGKASKINAQALKQGSNPGMQLFEDFGYYMARLMYRINLGTAGIYDKDIESRLRRMSNTIAIYPVTAGPLGNFDVLPYWKFVKRSQYLEFCSFHTLVGEICQLGIERYLAEEDKESQSNSCVASHFFHLANDMTPEAKAEIDLTDEVLFLGVCDVFRAGTESMTATMYWFALYMSAFPKIQEKVRTEVDDMVSESYDNAHKLPYLQAVVHEVYRFSALAPFGKRTVSDSLTLADGTFI…	330	51294-52824	509	1
CYP3063A1	MCLSACFIVFPSLTFTLCISAAILLFIWRRRTSTLQSIPGPRGYPIVGHMTMLGDAPQEALTTWSKQYGSVYRLKFGVWPVVIVSGYKTVYEALVKQGDTFADRPAFQTFKDYANGASMSFHTYDASLKAHRRVTSSALKNCALGHGKTELTQALIWREGLRLLDLWSNRAGSFDPCEDVTLAIAGILYSLCFGHDRLITDDESYVNILTNVNPTTEQFAAGNHVDLLPWRKLFISKHSHNKNVERMRWMTALNQEKFDSLKHDVDASHIMGYMIEESKKAGNQSLNAEQLVNTTVEFLSAGTETSSTTLLWAIIYMAHFPEIQEKAAKEILDTLGPDHLPTMASCARLPYTEATVFEIMRLTTIVPFALPHCTTRDTRLGDYHIPKGTLVYMNLWSVG…	374	176599-178107	502	1
CYP3064A1	MAIILIACIICFGVFILGLLKIRDRKKNNGTRCWQHISPSKPFLTFFEWAKVYGDVYTIQLGSHQAIVLNSIEAAKEALLTNDKAVSGRPYLKTLDMLHQGEKKFVFASHCDSMLKFFRKTVLCDARKRCAQLDELIEQQLAAFKDNLFLGSDEAVDVDLRSVGHRMATNFAHGIAFGTTFDLNDPCLQQWEVALDEYRDLMHWFREENFFPVSTEQFAARVASFRETSKGLYKNSIEQVKQMPKAEGLVGGLLDIFDGEKNSDVENIDDVISVLRDVMFGVSDGSYQPLLWMAMYLAKNPDIQRRIHAEIDASSAESATCQRVVMPYLEATIREVLRHSELTTLGIPRRLEQDATIGNNNFTKDTIVIVNVFALHRDPRHWDAPEVFNPSRFLDDAGK…	8	516886-517601	475	3
CYP3065A1	MACSKLHSLGSWVLDNVPGNKEDARQFALEHKWELLIVASSGYLAYKAIQLHGLPPGPYGLPVIGYLLSAAGFSDGSEQQKFKQKYGDIASVQLGSDLQIWLNSADLIKEAFVNNASEFSHRPYSLFRQSFKFQDDIISIPFDDEWKKSKKFLATILKNCGFGSGSLDVKVLSETDALIFRLEKQQKVAGDEGISLDEPLRWIAANLICQIIHSNHYEEDDPELKQLLAMSKGLFTFDLTKTMLMEALPYWLARRIFRSDINEISNRPLGLRNFLRKKITEHEATRTPGEPRDFIDAYLDEKAGPNLNYTKLIDNCIMFLPDSLDTLPLAIEWLVLYVARFPHIQTILHKELDDIVGRAREPQLKDKAKLNYLEACMLETYRLANIFPGLIPHTVRRNV…	665	57225-58965	515	4
CYP3065A2	MVGSKWQSFGSWLLDKVPGCKEDARQFAQEHKWELLIVASSSYLAYKAIQLYRLPPGPYGIPCIGCLLNAEGFSDGSEQQKFKQKYGNIVSVQLGSDLQIWLNSADLIKEAFVNNTNEFSHRPDSLFRHSFKFQDDIISIPFDEEWKKSKKFLMSSLKNCGFGSGSLDVKVLSEADALIFRLEKLQKEAGDEGISLDEPLRWIAANLICQIIHSNHYEEDDPELKELMAMSEGKKITEHEATRTSSEPRDFIDAYLDEKAGPNLNYTKMIDNCIMFLPDSLDTLPLAIEWLVLYVARFPHTQTILHKELDDIVGRAREPQLKDKAKLNYLEACIVETYRLANIFSALLPHTVKREVRLAGYTIPRGASIHGNTIGINLDPNIFPNPLEFRPERHLDADG…	330	185342-187077	472	1
CYP3065A3	MACSKLHSLGSWVLDNVPGNKEDARQFAQKHKWELLGLASAGYLAYKVTQLYQLPPGPYGLPVIGYLLRAKGFSDGSEQQKLKQKYGEIASVQLGSDHYDEEWKKSKKFLMSALKNMGFGSSSLEIKVLSEADALISCLEKRQKEAGSEGICLQEPLRWIAANLISQILYSGHYDEDSPELKEIMTMSVDVFNFDLTKMLLLDVLPRWLTNLIFRSDIKELSARPLRMRKFFRKKIDEHEASRSAGEPRDFIDAYLDEKAGPDLDYTKFVDNCFIFFPDSLDTLPLAIEWLVLYLARYGNAQAMLHKELDDIIGRSREPLMKDKASLNYLEACVTETYRLANIFPSLPPHAVERDTRLAGYAIPREATIHGNTTAIHLDPNIFPDPSQFRPERHLDAAG…	18	341290-343531	472	4
CYP3065A4	MASKLSTASSWLMNSMPENKEEALRFVKEHKWELLAAGTIGYLTYKVMQLRKLPPGPYGIPLLGYMLQAAGFADGRGQKLMAEYGEISSVQMGFGLQIWINSARLLKEAYVHRSSEFSFRPESNWNKVFDFHDDIFSAPYDEQWKKNKKFLTGALKTMGFGSNTLEGKILTEADALIAYLEKLQEEAGEEGVCLKEPVAWTAANLICNIIFSQHYEPDDAELKGMMKMSADLVDIDVATYLLVESVPFWLGKHLFTKTIRSAEERSESLQAFFRPKIDEHMTSRTPGEPRDFIDAYLDERDGPTLDYRRMLHNCLIFLPDALDSLPKMLEWMIVGIAANPDVQTKLHKELDDVVGRSREPLLKDKKDLHYLEACLEECYRFSNIFLSLAAHTVEKDTTL…	282	98421-100109	514	5
CYP3065B1	MDKLVKVVCETWNQRKPSDWMELLMEHRYPVLAIGLLGFLTHSWIRIRRLPPGPWGWPLVGSMFHYQDFSEGRAHVTMQEKYGAISSVRIGSELQIWLNSYDVIREAFVKRSSEFFHRYVNNSFELLGFDDDVFLKSYDAEWKKKKSFLMSSLKSCGFGTSSLEGKIQNGVDALISHLIEIQAKAGHEGYCVRAPLRWLAVNIMSDIVFSEHYGPNDDALHVYIDAVDDLFNVTPYQQLILDSFPMWALHLFTPSLHKDMRNRGNKLRSLVRTRVEDHKEKLVPGESRDFTHALLKEWGNGEEAISKIVHNIVLITPDSADTLPLAIEWLLVYTAKYQDVQEKIYQEIDENIGGKQDISLKDKALLPYLEASILETFRLANMFITTVAHSVHQDLRLEG…	1146	34070-35813	510	4
CYP3066A1	MELPLLGFDLPTWILLFVTAVVLLYRYSTRKFDVLKELGVPGPKAYPFVGTQFKAMTKGVGQADLEYIKKYGKVYAGYSWSTPTLVVADADMLKQILVKDFNYFTNRRKLDGISDKPLNKMMTVVDDDEWRNIRYATTPAFSGEKLRKTTRDINDCAKYLVKNLRKIADEGAVFDAKKSCGSYSADIIARVAFGIDIDSQNDQNHPFVKHMTKTLDFNLFRNPFLLIAAFCPSLLPLARACGLSFLSRDSASYFTDLVNQAINTRKHSRVERHDFLQLMLEAKEMKPSKDGEHTDSKQRKPLTDEEILSNCVVFFLNAFSTIGDTMAMTLYALASNPEVQDKMLAEINDVLGDSMEYTYDLMKNMGYLDMVIDESLRRYNPAPMVDRICSQDVVIKGIK…	146	10161-12924	507	2
CYP3066A2	MEIPFLGFGIPTWLVLVVTTVVLLYKYSTRKFKVLKELGVPGPKAYPLVGTQYKAMTAGVGEADLEYIKKYGKVYAGFSGDCPILVVADTDMLKQILVKDFNFFTNRRKVDGFIERPLNKMMTVVDDEEWRNLRNATTPAFSGGKLRKTTNDMNDCAKYLVNNLRKVAEEGDTFDVKKFCGSYSADIIARVAFGIDIDSQNNKDHPFVRHMTKTLDLNFFKNPFLLIAVFAPSLLPLARKLGFSFLSKDAAAYFTDLVNQAIDERRHSDVERHDFLQLMLEAQQMKPSKDGEPDENRQRKPLTDDEVLSNCVIFFFAAFGTIGDTLSMSLYALASNPEVQDKMLEEINSVLGDSVDITYDQVKSMGYLDMVMDESLRRYNPAPLVDRLCSQDIVINGIK…	4	920137-922924	506	2
CYP3066A3	MEIPLLGFVIPTWLVLLATSLFLIYKYNTRNFNVLKDLGLDGPKPYPFIGTFYRSIQSGIGKGPQENMLRYGKVYAEYSGNVPVMVVGDPDMLKQIMVKEFGFFTNRRKFGPATKPLDKMMTILDDDEWRNLRNATTPAFSGGKLRKATKDINECAANLMNNLGTVADVDATFDVKKYCGSFSADVIARIAYGVDMDSQNDPDHPFIKHMKSSLDFSIRKKPFFAIAMFCPGLLPLASKLGFSFFEKETLDYFTNLVHGTIKMRKNADAAAPERQDFLQVMMEAKEMKSAKEGLGEADDNRQRKPLTDAEVLSNCIIFFFAAYGTIGDAMSMILYSLADNPEVQEKVFDEINSVLGDSKECSYDQVKQLSYLSMVVDESLRRYPPALMVDRLCSGDVVI…	415	3449-6653	501	3
CYP3066B1	MGGLDLPWWLILLGLFLCLLYFHTSRKQGLFRSLGIPGPKPYPFVGNTIGLLRLGPEKAFPQLIKEFGKVVGVFTGTTPNILIADLDILKEIQVKEFHCFQSRKNLGLSPERPMNKMLNVLEGEAWRHVRNQCTPAFSGSKLRLMSSQMNRCAELLVSNIEAKSEHAVDILQHMGAFSMDVIASVAFGLDVDSQKDPNDPFLHHARKSFKSNMKNPLTLLMLFAPPVGRLFQRLFGLRILPEDTCQFFMDILEQALDARRRESKGRVDFLQLMLKAQEEEEGSGRRLTHDEVLSQGFVFFFAGYSTISSGLTNTAYLLALHPEIQERILDEINAEVGSGDPDYDSVHRLQYLECVLNESLRLYSPAIRVNRTCNQDVTIRGVHFTQGMVVLIPTQAIHM…	92	409425-411007	496	2
CYP3066C1	MDEAEIPIWTILTLILAMILSIYATRKFGAFSAMGIKGPTPLPFLGNYHQMRAKGVLETDIECMKRYGRTYVYFHRSTPWLIVGDVSMIREIQVKEFSSFCNRRVQMSWQEAPLDKMLTAMADNDWKHVRNTISPIFSVHRLKRVELQMTQCCDRLLTALNNKAAIEDDIDVRAHMADYSLECIASTVFGQTLNCAAGTEHEFIGHAKAVLGVEAARPLRGLAAVAPTLARVLKRMLRVRYLPKETLNYFTGIIEDAKIVADDPKNQDFLKMMINAHRLDEEDEEEGIDWRRKSESSDLDRVPLSQALDTDEVLAQGLAFLFSGHSTVTDSLTCTLYLLATHADVQEKVVDELTIMTGNAAKVEYETLQELSYLQGVIDESLRLYSPTLRVERVCSKDT…	233	80125-86410	513	2
CYP3067A1	MLAIGTWILLVIFAILICIYVVMTNFMRKRRQGEPPIVKGHMVWGSAQHFAENAVSFLQESTKEYGDVFTIRLVNQYLTIINDPHSYEAMSSEKNFDFDPIQKQVNWNVFSFVLKDARKMIKDTGRTVRGSYLQAGFDSFANNLAISYDNMAETAPNPSLKNEENCHPWHTDGLRTFAASTIFDAIFNTVFGRDDGHPFDSNMVFRNLEVFHKSFNYFWLGFPKGLFPSAMKALEQLVTMPDAEELLARSDVSDYITTAVRYMQKLGQSEADIKGHNLVYLHVNYNTFRLAFWALNNLLENPKAHENLMSELNAAIEDKMQGNSAVFTMKDIEELDVLNSVVNESFRMASGVFMVRYIQEDTNFQTSAGKTFLMRKGDRVAIYPPAIHKDAEIFEQPME…	173	214821-217549	495	4
CYP3068A1	MSVLSIADNLRGLPPYGTDLSAFLLIAVTCLFIAWCFKRSRSAVDQRLPPGSYGLLPFIGETFPFLLDGPKYTRTRIEKYGPVFRSHLLLEPIVVVSGAQHVNTILATDDVIQLSFRSTKLLFGDSGFYSMNGEPHRMLNRSLRSAFTPTVMASLIQPMQNIVRERLHGWTKLGLIQGCEASKDIAITAANQLILGLDFKGAEFEKLKSCFSDYSDAFFSFPYDIPGFAFRRKVLINPSLDGFSILHTLLSTNSNLDQSDDSLTTRQVQDIALEMLYASQETLASSFCTLLMQLAENPRVLNDLRAELATNDIGPNDILDYKTLKSLPFLNDVMKEMLRYAPPIGGGLRKAVKDVEIAGYVIPAGWRILFSIEGTHKLCKYNGDVETFDPYRWKKLRVE…	228	248774-250443	488	4
CYP3069A1	MSLLVHIAVLFVLIKTCLWLWKHVHAKRRNLPPGNVGLPIIGETLSFLKTAPSGKFYRDREQKYGPIFKTSILGLKTVYVSGPEAMRQLFQLENRGLISWWPPSMQKLLGEGSVGAAPAELHHNRKKALVNALKKVDYTEICDQLGEIVNNEMSEWATKVKFEVHCHAKFLSIRCACTSLLGLDLTREEVGKVATMLKGFEDGLFTVPINLPGTAYHKAIQSKIQLYEFLKGKFQPQTSNTCILSSTGWSEDIMPDAIVELLFGAQETLSSFMTCSMLLLKKHPKVLQKLQKSIFGAGELSDATYVDCVAKETLRLFPPIAGGFRITTKEIRLKDYVIPKSWGVTYNIRSTHKQSPYFDDPDCFNPDQWLALSGCLPQLHYIPFGGGAHACVGRDYARV…	516	98123-103824	445	4
CYP3070A1	MTMSLANSVIQLLLFSIVIVIISWIGILFYIYYARLKYRHIPGPDNASFILGNIPQLREGHRRGINPHEQFYIWSRQYGPLFRLHLLHRTMIVVSGKEIVKEILTKKDYPKCDMIYGMLFNVCGQRFLGRGLVTNTDQNEWTVKHKHIAPAFKRFNLKGFMGQLDNCIDLWVNNLSLVADGQTLVNLAGRLDQLALDIIINFSCGSDQLPSEAESKKLFNCFELILEGMEEQHRDPLMKLRPSKWDFRKKVQAAARYVRDKGHEKVQEILGRKIQDERSILGLLVSSLENGTRAEIEDILDDYVTVFIAGQETTSNALAFIFHEIARHPKVLQRLINEVEGKIGNRSSLCYEDTLSLTYMTQVIKETLRLYPIVSATAREPQRDVVLHGYNVPKGTFLA…	225	219819-222601	497	13
CYP3071A1	MQVAFERLRELHHSLNVNLTWFDVAKYGGIAVSTWGFYAFAVKPFLSPLRKIPGPEYNPIYGNVRSAIVGEAMDTSVNWIKQYGEVVHFYNLLGRDCVLVSGPKSLKHVLIENEANYQRGINNTNLLSGGIFFASGEQHKYLRRMMNPFFSHASIQRYLGIFEENGLNLVDYWNWRIDESSAALDVQDDFKRLALDVICMAVFGYKVDSLRNVHSEFAKAFAVIVNVTLLSFTGLLPFASSIPTASNRKNWEAMKIVNEVIDKMIRDRRELEKIGLRDTKHDLLSYLMSAVDEDTGEGMSDKCLREQVLNLLLAGHETTSVTMAWILLTMAEYPEVQEKVRQEAVEFLPPRNQTITWEHLDQMKYTYAVLKEVQRLYPAAPSFTRRAKNDDHICGYFIP…	194	119969-122196	503	12
CYP3072A1	MLESIGSPAYFVSAILVLTFTWLVYKVFFEPLLSPLRKIPGPGFNPIFGNMARIRKGEAMEASLGMIAEFGPLYRYYFMFGRERLAVADPAILKQMTATNAKNYIKPPSRVWFMKMILGNGLIFSEGAQHTAQKKLIGPAFNHAAIMNMLPTFQKRSESLVQYWKEVIDRDDNPGQEVDIHTDLTRLTLDVIGDTAFGYDFDSLQNPDSPVANAFNQLIGGAGLSWRSFIPYYHLLPTKFGRDRSSWLRTIRSTVAGVIQEKRKILETQSDTSTLTDCLSVMLKAEDGNKATNLELTDQVLTLMAAGHETTSTAMTWILWVLSNHPDVQQKCREEILEYFSDDSEITWDRLDALHYCTNVIKETLRMYPPVPLSLREAVKDDIFLEKYYIPKGTIILML…	222	119556-122903	496	13
CYP331A1	MWIPTILAGVLLVFGYALYRDRKNKHKVFEKMGIPGPVPHWWYGNLKQLNTNAQNSHEILKQWSQEYGSTFGYFEGPTPILVSSDLDLLKEIFIKNFNKFHGRKYVPVQPDPAEDKGCSMFMAQGQRWKRLRTITNPTFTAAKLKHSTELMNRKSRTLLKKLEAIATKGDKCRILPLLQDLTLDVIGESAFGIEVNAQEIAGNPSLSMLKRNREQNTLRKSFYATLPELRFTIYHCLAFFAKFVSVPRFQILESMGKVLEMRKIQPQRNPPDLMQLMVDAEATNHHGSLEIFADDDDDDDDDDYAKASPDESIDIQISEADRERHARTRKKKLTADEIKSQGFLFLLAGYETTSNTLACCSHALANNPDKQQLLYEEVNSIIQDDEELTYEKVKALPYL…	75	93823-97978	549	13
CYP331A2	MWIPTALAGVAVLMVFAIYRDRKKKHNIFRKLGIPGPEPHWWYGNLKQLRSQTRLAHESLDEWSRVYGTTYGYYEGPTAILVTSDLNFLKSVFIKNFNKFHARKYFPLQPNPVTHPVCSMVVAEGQRWKRLRNISNPSFTSSKLKHATKMMNQKSEKLLQKLEELTKKGEVCNIQPFLQGLAMDVLGEAAFGIDLNAQGDTHTPLLSAIRKFVQQNGFHVFMLHEAVVPELRFRVFDVLFYLSKILSLPDWQIIEAVGKVLEMRREQPQRNPPDLMQLMIDAEASDDHACFCVQEIKIQGLLFLVAGYDTTSTVLSYCAYALATNPEKQQLLFDEINQNIEFEENLTYEMVHALPYLDMVLRETLRMYSTGGLVINRRCVESCTINGLTIPEGMVIQAN…	1440	32948-36714	503	13
CYP331A3	MWIPTVLIGLWALFVWALYRDRKRKHKIFRKLGIPGPEPHWWYGNIKQLKTKTRISHETFQMWAKEYGNTYGYFEGPTPILVSNDLDLIKQVFIKQFGKFHGRKHYHVQPDPLSDRICSMFVAQGQRWKRLRTILNPNFSSGKIKHSTTMMNRKAEILMNKLKAIAETGEPFNIQQILQQFALDVIGEAAFGIEIDAQSDAHTPLMTLIEGAVDQDFNQLAVFAPIPELRYTLYKGILFLSKFMSLPEIELLAVMEKILKMRREQPQRNPPDLMQLMIDAEASDDHGPLEIAMDDDGDQASDLSKESVDINLSETERSRHAAELAKRKLTTEEIKVQSLFFMYAGFETSSSVLTYCMYALATNPDKQQLLYDEINKNIQDEGDLTYDKINGLLYLDMVL…	17	298396-302478	540	13
CYP331B1	MFVTIFLTSFGLGLLLTLYLKRKQRQQLFKDLGIPGPEPHWWHGNLHQLYSKPNNHHKQLQKWTAEYGKIYGYFEGPTPVLCVSDLDFIQEVFIKKFGTFNGRKLFQLQPDPEKSKVGIHIVNSRGDRWKRLRTIINPSFTSAKLKQIFPLINSKVDTLINLMSEASNDDKAVNVHKMFQRLTFDVMAEAAFGLESNVQHNTDDPFFLTCRRVFDQVEKNLLVRYIPYYIPEIRFHLWKCIQLIGHFGKNIFPAYAVIGKIAEVMNMRSKDPTLCRPDLLQMMLDAEVKSATYDGNLEISFDKDEEQKVTEKPVLHTIPRTQRRLTANVRHPYFLLSDEIKTQSMVFMLAGFETTSTALGLAVYQLATNPEKQKKLHMEIDELLTNEEDISYSELSSLP…	91	197700-204902	544	13
CYP362B1	MDEKNIPGPRSWPFVGSLYKYTPIVGEYTFHDRDATSSKMYKKYGKIVRQEITPGIVWYHLFDPDDIETVFRNESKAPQRMLLEGVVEYCKQRNRSPGINVVSFLHRNGEKWKRLRSNSQKPMLRPRNVSAYIPLQDRIGADFIKRLRSIRDPETNEIPDLLNEFYKWAVESIGVVIFDKRIGTLDGNLGPDSEAQKFIQASNSAIDAMYHTTIYWPLHRGRATAKWKQLCSSLDFIWEVSMKYSREAMQKIKKGNVGKDSSILGSFLSDPDISFEDCLALSTDLLSAGVDTTSHTTAYLLYHLAANKKSQTKLQEEIDRELTPGEAITAQTFDKLQYMKAVLKESQRLNPIVGSFSRRTEKDLVLSGYKIPTGSFVFCEVAVMCGMSKYFSDPDEFIP…	390	61374-66248	481	9
CYP371B1	MALRRPLRSCVQVQSRGITEARVGAADQWNQGGTRDDQHAVVRTMQELRGPVGWPVVGNFLTYLRKKNRGRMHEVQTLEASSIQVLSTEEIYCVTKQAEQHAQYGRMFREKWGPHWQVHISDPDLIAQVYRQEGKYPNRPSIRSWQLYKEKNDLPMGLTTAEGKTWYKFRSEVSKQLLCPRSMSRMVEPLNNVSNDFIQKLRHTRKSRGVDHLKEQLQNELYKWGMEGAGTLLFETRLGCLDVQISERSELFIAAVTEMLESSLPLIIGETFHQKWNTKFWKRHSDAWDKIFQIGAEYINEKLLAMENSYLRGEKNHSGELLTHLLANKALNLEEIYSNITELLVGAVDTTANSTGFILYLTAAHSHVQEKLHDEVSRVLGDRQEITGTDLQNLPYLKA…	34	572826-579170	537	11
CYP372A1	MGRSQKLKPRAPSERITFEVMTKPLRCMPGPRCWPGVGSTLEYSPLGRYSFDRLHVAKKENFARYGRIYQERMGPAVTLIQVFDPEDVARVLRADGKCPMRPSIPITTVAHKRDGIPLGLGSLNGTDWHDVRKAIHRLMMRPGAAAVYLPVQNSVADDLVSFIMSERKADGFVPNFLNLVTKYAMESIGAVCFKSRLGCLRRNPPQSAQELLRASNDMFTAMQNTAFAFPCIAQRYIANIQENEQSDGDFADCPHFFGTLLETPGVTMERVIGLTSELFIAGIDSTANALSFVLYNLSRNPDKQEILRDEISRVLPNRKRLEKADLEEMKYLKACVKESFRLNFPIEGGTTRILAKELELSGYVVPEKTMCLQEQYFDAPEDFIPERWLKSGSGSLRAP…	127	292128-294739	465	9
CYP372B1	MPGPKGLPGIGNALAYSRFGNHKFEKILDSRLSYMRKYGKVYREKLGHMEMVHIFDPSDIATMFREEGDHPSRGKIAHVELTYLKRSKKFISFAYIDGAEWARQRAAIQRLMMHPTAATRYINWQTPVAQDFVQYIDENRNEEGIIPNLYEDLFKYTMESIAAVCFGDRIGVFDKNPESMKDADILSNSITENNKVFRNCMFSFPWYQYFRTPLYKRYEKVADQMKAWVKLGEKIQLILIYDFYNRIMGKHVDRCSNKIEARGLRTGPDVVNPFGGVFEPNIEIEDRSTGNSLAFFLYNLAANPEKQEVLYREIENVLPNKQQPTAKTFKNMPYLKAALKESFRLNFPVYGGSGRVMPQDTVFGNYVVPKGVFIFANIAAMGRMEEHFPEPAKYHPERW…	658	67989-70914	484	7
CYP376A1	MPGPSTFETTMLAVKTLAGAEEMKYAHWYTYDAFKKYGSVFHIKFPALNMIWLNDVPAIERLLRLDGKYPARIMVQSWKEWRELNDKELGVLTVNGPTWKRQRRVLDKKMLRPNQVKLYTDNFNLVVTDFVDRLKYLRNKNQDGVIEKIDVELFNWSLEMIGTVLYETRFGGLQDSRSEEMQKFIRAVESIFRTTGTLFMLPRKLNKVFAYSNLKEHDEAWKTIFTTGKKYIDKKVMEIDEKIEKGEEIDGFLANLVLHKDMSRGEIYSSTAELMMAAVDTTSNTMQWVIEMLARNPDIQKKLHQEVSSVVGKDQVLSNSDIQNLPYLKAIIKEVLRMYPVAGTITRILSEETAIQGYLVPADTTVLVGVFQICRDPDIFPEPNVFKPERWLRDDSDVK…	306	86126-88100	470	8
CYP39B1	MTDFLSYWRGTNWSFDVLYILPFFLIIIRGVSFYLYGRATDLPPMLSGWVPWIGCALQMGQQPLNFIQNARQKLGPIFTLKVLGQRLTFVTEEEDIEVFFNNPDLDFELAVHKPVKNAASIPPEPFFSNHFKLHSMMKGYLAPAKLEPLCKRLNEKFSWHVKKWGESGSGDLYKMVRKAMYAPVVEGLFGDDVLPTNDDEYKTFEKLFVQFDDNFEYAAQIPPFFLKDFNSAKTWLMDKFVTATKIAEKAKLNNGAETLFQTLIKTVDHEWAPNFGLLMMWASLANAIPITFWVLAFILENPDVLAEVRKELRRELKGLLFCWFISFAKISLEKLQNLELIKRCILESIRLRSPGAISRGVEKEIKIKDFTIPEGDMLMLSPYWMHRNPKFFPDPEAFK…	1112	28923-39283	490	12
CYP44C1	MATRSLLQQQPSARVKPFSLIPGPRGLPYLGTLLDYKTGKYAPSSFDKAFRANHQKYGKIFKETIAGSTKVHLCDPDYAQRLFQLEGKRPHTPPLLETSKMYRKINRLSLGLGNMNGEKWSRSRKAVGHLLMKPKSVSQFLPHINGCVDDFITKIHHLRDEEGLVENFSNEIKMWTLESTANICFETRLGALNGTAAQSDFIQRMVNAMDSMLEQALKLRFSFGWWRLLPTPAWQKLYDCEDFFFSNAQRIVNEAISKMDALLESGDFVEGHSYPFLSYLLGREELSLEDVRIISMAMFSDGMITTSPTVASQLYCLATNPEVQDKVYEEVLRVVGIKTKEITSGHLEELSYLKSCIKEGFRFFPIGTEISRIVPTDITIGGYLIPKGTHVEVNTNMLL…	85	212967-216603	494	9
CYP4AT1	MWATQIRSNAAKASISCISVNTQNNRYLSACARLADDHEYLPVTFDERHLKKQARWSELFDGLFSYCIGLYVCMELSHPSPLSKLLSTAEPKDRISYRTIKPWIGDGLLVSSGEKWARNRRLLTPAFHFDVLKPYVGIFSSTANIMADKWRKILSKNDEPLEMFQHVSLMTLDSLLKCIFGQTGSVQNEGRDGSYIRSVYQLTELVMKRFQFFPYLIDWIYYFTPSALQVSPMLQHCPRILAWSDSRQEGREEKKRSRRNQVDSQNLDFLDILLDAKDSDGRGLTDEEIQHEVDTFMFEGHDTTASGLSWCLYNLARHPEYQDRCRKEVMDVMGDRSDVEWDDMSKLTFLTMCIKESLRLHPAVPNIGRSLTKPMTFPDGRTVPAETDLGIAIYGCHHN…	255	217215-220519	490	12
CYP4BK4	MTAKYPRSVGSWLGCLYPLVITRHPENAALLLKSSEPKPMSFGVYRYGLPWIGDGLLLSSGRKWARNRRLLTPAFHFDILKPYTKVNNEAGAIIVDKIGKAADKGVNFEVFSNVSLCTFDVILRCAMSYEDDVQIKGESHPYVQAVTELGDMWVQRALSPWLHFDFIYHLTAVGRRFKQNCEFVHSISENIIHSRRTIIADQGVEAVRKGRYLDFLDILLTAKDEDGQGLTDQEIRDEVDTFLFEGHDTTASSISWALYSFAENPDAQKKAQDEIDAVLEGRDSDFIEWDDIPKLKYLTMCIKESMRLHCPVPFIERELTKELTIDGVTLPKGSVVDIQIYNLHHNPTVWEEPMEFRPDRFLPENIDKKDSFAFVPFSAGPRNCIGQNFAMHEQKVILA…	296	153301-158233	438	11
CYP4EE1	MSSVLVKRIEVLIDQLRDLIEPYAEQAKEIDGKTAAKITVGALVVIPTTYYTYQVVQFFRRLRKIGREVDKLPGDPKHWLWGNLHQHPGLGEEQLDWFVDLTAKYKTVVHFWFGPVRPIVLCLHPSSVKIIAQTAAPKATSGKGGYSLLLPWLDCNAFLVRCSATKCHLHSPIDDQNPSAVGACAKGFVRRRRSKWSTASTKSEDSVEIYQSVSLCTLNVIMRCAFSFDDDVQSQGEYHPYANAVINMANLITKRILLVFDYTIYYATKNGREFRGMCKYAHEVAYDLIKTRRKALEENPNSRKKRYLDFLDILLLARDEAGQGLSELEMRQEVDTFLFEGHDTTASAISWCLYTLAKHPEFQTRAAAEVQSLVAGRDSEHLVWDDLNELPYLTKCIKE…	627	38851-44587	534	11
CYP4V25	MLLMWYQRMSRVRKMVDKMPGPEYIPILGHALDFEREGHKFFSQVMAYSEVFAKDTGIMRYWLGTHPTIALTRGDTAEAMFNSSKHMTKSSLYNFLHPWLGTGLLTSTGSKWQTRRKMLTPTFHFRILNDFLQVFNEQAIIMADRLEEKVGKGKFDTFPFITHCALDIICETAMGRCINAQSHSDSEYVTAIYKMSEIIMQRIKTPWWWPAPLFSLLSPGKEHDRCLKVLKDFTRQVIEERSAAYDKILAEKSDDDFSITDMSEEKMSLIAGKKKRLAFLDMLLFASRGDSSISNDDIQEEVDTFMFEGHDTTAAAANWACHLIGSHPEVQADLQVEVDSVLGQDETKHITMDEVKELKLLDRVIKETLRLYPSVPMYAREISEDCVIGGFDVPKGATA…	827	59849-65360	503	11
CYP51A1	METVNTGGGYSGAAMEQLQEASIGTLALLTTTAVLTVTLLARKMLAEKPQGDKRAPPHIPSTIPYLGHAVSFGLSPLEFLLAAYEKYGPVFSFTMVGKTFTYLVGSDAAALMFNSKNENLNAEEVYNKLTGPVFGKGVAYDVPHPVFLEQKKMLKTGLNIARFREHIPMIVDETEEYFKRWGNSGQKDLFQAMSELIILTASSCLHGPEIRSIMNEAVAQLYWELDGGFSAEAWLLPTWVPLPSFKKRDVAHKKVKQIFYNAIQKRRESNETHDDMLQTLLDSTYKSGRHLTDDEIAGMMIGLLLAGQHTSSTTSTWMAFFLAQNKEIQDNCFEEQQSLFGKELAPLDYDSLKECSYIERCLKETLRLRPPIMTMMRMCKTEQTVLGYTIPPGHQVCVS…	1071	30313-33814	500	7
